# Supplementary material for: Regulated aggregative multicellularity in a close unicellular relative of metazoa
Source: eLife. 2013 Dec 24;2:e01287. doi: 10.7554/eLife.01287 (PMC3870316; doi:10.7554/eLife.01287)
Supplement: Supplementary file 1. — For each event, the table shows the affected gene, a reference of the skipping event, the coordinates of the skipped exon, its length and if it is multiple of three nucleotides, the full coordinates of the event (i.e., including the donor of the upstream constitutive exons and acceptor of the downstream constitutive exon), percentage of inclusion of the exon among all transcripts present at each stage, general protein domain structure and a brief description of the gene, and information on which region of the protein is affected by the exon-skipping event (in orange if impacting a structured domain). Protein kinases are highlighted in dark green and tyrosine kinases in light green. DOI: http://dx.doi.org/10.7554/eLife.01287.020 [file elife01287s001.xlsx]

## Sheet: PSI_2cN_Cow3.tab
GENE	EVENT	COORD	LENGTH	FullCO	COMPLEX	Filopodial	Aggregative	Cystic	Domains	Description/Function	ES region
CAOG_00371	CAOG_00371-'1-2,'1-1,2-2	Supercontig_2.1:1233553-1233602	50	Supercontig_2.1:1233753,1233553-1233602,1233437	S	75	100	98.39	C3HC4 RING finger	ubiquitin ligase	N-terminal, before C3HC4 RING
CAOG_00558	CAOG_00558-'8-9,'8-8,9-9	Supercontig_2.1:1849296-1849428	133	Supercontig_2.1:1849201,1849296-1849428,1849554	S	81.54	100	100	Pkinase (PF00069) + CNH (PF00780)	MAPKKK Ser/Thr kinase	Inside the C-terminal CNH domain. Affects aprox. 50% of the domain. Poorly studied domain, always found in kinases (paneukaryotic), could be involved in protein interaction.
CAOG_00699	CAOG_00699-'7-8,'7-7,8-8	Supercontig_2.1:2262398-2262469	72	Supercontig_2.1:2262277,2262398-2262469,2262580	S	80.22	100	99.2	UBX (PF00789) + 3x LRR repeats (PF12799)	interaction with ubiquitin. No clear ortologs.	Between two LRR repeats, not affecting them.
CAOG_00769	CAOG_00769-'5-6,'5-5,6-6	Supercontig_2.1:2476380-2476521	142	Supercontig_2.1:2476277,2476380-2476521,2476609	S	79.37	100	100	5x WD40 repeats (PF00400) + Hira_B motif (PF09453) + Hira(PF07569)	Histone transcriptonal regulator HIRA. Implicated in assembly of repressive chromatin.	Affects the 4th WD40 domain, involved in protein-protein interaction.
CAOG_00920	CAOG_00920-'3-4,'3-3,4-4	Supercontig_2.1:2950562-2950645	84	Supercontig_2.1:2950707,2950562-2950645,2950444	S	84.09	100	100	3x LRR_6 (PF13516)	No homologs outside C.owczarzaki	Affects the 3rd LRR_6 repeat, involved in protein-protein interaction.
CAOG_01635	CAOG_01635-'2-3,'2-2,3-3	Supercontig_2.2:1452206-1452315	110	Supercontig_2.2:1452384,1452206-1452315,1452118	S	74.43	100	97.09	MutS_III(PF05192) + MutS_IV(PF05190) + MutS_V(PF00488)	MutS protein. DNA mismatch repair.	C-terminal, before the MutS_III domain.
CAOG_02213	CAOG_02213-'1-2,'1-1,2-2	Supercontig_2.3:691848-691931	84	Supercontig_2.3:691743,691848-691931,692021	S	74.43	98.28	89.16	3x LRR_6 (PF13516) + Pkinase_Tyr (PF07714)	Tyrosine Kinase Like (IRAK)	Affects the 1st LRR_6 repeat.
CAOG_02300	CAOG_02300-'1-2,'1-1,2-2	Supercontig_2.3:999607-999648	42	Supercontig_2.3:999813,999607-999648,999475	S	82.59	100	NA	CAF1A(PF12253)	Chromatin assembly factor 1 subunit A. Cell cycle progression.	N-terminal, before CAF1A domain.
CAOG_02773	CAOG_02773-'6-7,'6-6,7-7	Supercontig_2.3:2447573-2447621	49	Supercontig_2.3:2447747,2447573-2447621,2447495	S	81.96	100	99.48	3x C2 (PF00168) +transmembrane + PRT_C (PF08372)	Phosphoribosyltransferase (MCTP1)	Affects 3rd C2 domain, involved in protein interaction and that targets the protein to the membrane.
CAOG_02813	CAOG_02813-'4-5,'4-4,5-5	Supercontig_2.4:45568-45640	73	Supercontig_2.4:45444,45568-45640,45791	S	77.33	97.14	98.19	Hydrolase_4 (PF12146) + Pkinase (PF00069)	Protein kinase A	Affect the Pkinase domain.
CAOG_03572	CAOG_03572-'30-32,'30-31,31-32	Supercontig_2.5:417797-417872	76	Supercontig_2.5:417945,417797-417872,417722	S	71.95	97.92	98.98	10x different LRR repeat +transmembrane + Pkinase_Tyr (PF07714)	Receptor tyrosine kinase	Affects the Tyrosine kinase domain.
CAOG_03611	CAOG_03611-'6-7,'6-6,7-7	Supercontig_2.5:563985-564077	93	Supercontig_2.5:564180,563985-564077,563888	S	77.22	94.52	100	Protease_C48(PF02902)+Pkinase_Tyr+zf-C3HC4_3 (PF13920)	SUMO protease (SENP). Tyrosine kinase like (IRAK) (Ser/Thr kinase)	Affects the Peptidase_C48 domain, involved in the cleavage.
CAOG_03766	CAOG_03766-'3-4,'3-3,4-4	Supercontig_2.5:1049840-1049944	105	Supercontig_2.5:1050027,1049840-1049944,1049620	S	66.04	97.16	94.29	No known domains	No blast hit.
CAOG_03781	CAOG_03781-'2-3,'2-2,3-3	Supercontig_2.5:1101880-1101972	93	Supercontig_2.5:1102046,1101880-1101972,1101801	S	81.62	100	100	UCH (PF00443)	UCH deubiquitinating enzyme.	Affects the UCH domain.
CAOG_04582	CAOG_04582-'1-2,'1-1,2-2	Supercontig_2.7:240974-241059	86	Supercontig_2.7:240892,240974-241059,241136	S	82.32	100	100	No known domains	No blast hit.
CAOG_04640	CAOG_04640-'2-3,'2-2,3-3	Supercontig_2.7:459543-459630	88	Supercontig_2.7:459731,459543-459630,459435	S	81.93	99.61	100	3x SPRY ((PF00622) + 4x Kelch repeats + Pkinase	MAPKKK Ser/Thr kinase	Affects the Pkinase domain
CAOG_04642	CAOG_04642-'0-1,'0-0,1-1	Supercontig_2.7:472479-472861	383	Supercontig_2.7:470898,472479-472861,473791	S	54.84	100	99.08	Gti1_Pac2 (PF09729)	Gti/Pac2 protein family. In S. Pombe the gti1 protein promots the onset of gluconate uptake upon glucose starvation.	Affects the ENTIRE Cti1_Pac2 domain.
CAOG_05149	CAOG_05149-'8-9,'8-8,9-9	Supercontig_2.8:709336-709419	84	Supercontig_2.8:709505,709336-709419,709257	C	70.34	100	91.62	6x LRR_6(PF13516)	No blast hits.	Affects the 6th LRR_6 domain
CAOG_05294	CAOG_05294-'13-15,'13-14,14-15	Supercontig_2.8:1146719-1146790	72	Supercontig_2.8:1146652,1146719-1146790,1146870	S	79.8	100	99.46	8x LRR repeats + Miro (PF08477)+Pkinase_Tyr+zf-C3HC4_3 (PF13920)	IRAK tyrosine kinase like ((Ser/Thr kinase))	Between the Miro and the Pkinase domains.
CAOG_05455	CAOG_05455-'5-6,'5-5,6-6	Supercontig_2.9:213083-213154	72	Supercontig_2.9:213220,213083-213154,213017	S	81.09	100	98.24	7x LRR repeats (SMART) + transmembrane + Pkinase_Tyr	Receptor tyrosine kinase	Affects the 5th LRR repeat, involved in protein interaction.
CAOG_05805	CAOG_05805-'3-4,'3-3,4-4	Supercontig_2.10:24315-24335	21	Supercontig_2.10:24425,24315-24335,24212	S	80.79	100	98.62	Gly_kinase (PF02595)	glycerate kinase	Affects the Gly_kinase domain
CAOG_05812	CAOG_05812-'2-3,'2-2,3-3	Supercontig_2.10:49387-49470	84	Supercontig_2.10:49558,49387-49470,49300	S	61.19	53.05	73.55	6x LRR_6 (PF13517) repeats + Pkinase_Tyr	Tyrosine Kinase Like (IRAK) (Ser/Thr kinase)	Affects the 2nd LRR repeat.
CAOG_07148	CAOG_07148-'2-3,'2-2,3-3	Supercontig_2.13:715352-715435	84	Supercontig_2.13:715272,715352-715435,715511	S	78.43	98.98	93.35	5x LRR repeats (SMART) + Pkinase_Tyr	Tyrosine Kinase Like (IRAK) (Ser/Thr kinase)	Affects the 3rd LRR repeat.
CAOG_07626	CAOG_07626-'1-2,'1-1,2-2	Supercontig_2.14:538629-538702	74	Supercontig_2.14:538788,538629-538702,538526	S	58.87	100	93.1	Pyr_redox_2 (PF07992)	pyridine nucleotide-disulfide oxidoreductase domain-containing protein	Affects the Pyr_redox_2 domain.
CAOG_07665	CAOG_07665-'1-2,'1-1,2-2	Supercontig_2.14:643019-643102	84	Supercontig_2.14:642918,643019-643102,643193	S	100	84.68	100	6x LRR_6(PF13516)	No clear homology.	Affects the 1st LRR_6 repeat.
CAOG_07716	CAOG_07716-'5-6,'5-5,6-6	Supercontig_2.14:790763-790846	84	Supercontig_2.14:790932,790763-790846,790679	S	75.84	100	98.87	9x LRR_6(PF13516)	No clear homology.	Affects the 4th LRR_6 repeat
CAOG_08265	CAOG_08265-'1-2,'1-1,2-2	Supercontig_2.19:107330-107363	34	Supercontig_2.19:107486,107330-107363,107242	S	74.38	99.24	98.76	No known domains	No blast hit.
CAOG_08354	CAOG_08354-'0-2,'0-1,1-2	Supercontig_2.52:3961-4212	252	Supercontig_2.52:4430,3961-4212,3888	S	60.46	87.04	83.23	transmembrane + Pkinase_Tyr	Receptor tyrosine kinase	Affects the N-terminal part of the protein.
CAOG_08703	CAOG_08703-'6-7,'6-6,7-7	Supercontig_2.5:5210-5254	45	Supercontig_2.5:5317,5210-5254,5128	S	50.5	100	88.73	No known domains	No blast hit.
